# Supplementary material for: Utilizing Artificial Intelligence for CSF Segmentation and Analysis in Head CT Imaging: A Systematic Review
Source: Brain Sci. 2025 Oct 25;15(11):1144. doi: 10.3390/brainsci15111144 (PMC12650701; doi:10.3390/brainsci15111144)
Supplement: Supplementary file 1 [file brainsci-15-01144-s001.zip]

Archive with 8 entries (8 files):
- Supplement S1_ PICO.pdf
- Supplement S2_ PRISMA flow diagram.pdf
- Supplement S3_ PRISMA_2020_checklist.pdf
- Supplement S4_ PRISMA_2020_abstract_checklist.pdf
- Supplement S5_ JBI_checklist.pdf
- Supplement S6_ AMSTAR2.pdf
- Supplement S7_ CASP checklist.pdf
- Supplement S8_ QUADAS 2 - Risk Of Bias Assessment.pdf
